# Supplementary material for: Decreased Integrity, Content, and Increased Transcript Level of Mitochondrial DNA Are Associated with Keratoconus
Source: PLoS One. 2016 Oct 26;11(10):e0165580. doi: 10.1371/journal.pone.0165580 (PMC5081165; doi:10.1371/journal.pone.0165580)
Supplement: S1 Table — (XLS) [file pone.0165580.s001.xls]

## Sheet: Sheet1
Table S1 Relative mtDNA content in 193 KC corneas and 101 normal corneas
Samples	Relative mtDNA content
Cases
zk01	7.56
zk02	8.91
zk03	0.73
zk04	3.56
zk05	6.01
zk06	6.81
zk07	7.1
zk08	8.18
zk09	6.8
zk10	7.5
zk11	7.23
zk12	6.44
zk13	7.92
zk14	4.39
zk15	3.98
zk16	4.89
zk17	6.91
zk18	8.12
zk19	8.89
zk20	7.18
zk21	7.13
zk22	6.12
zk23	6.27
zk24	5.99
zk25	6.75
zk26	7.2
zk27	5.93
zk28	5.54
zk29	11.84
zk30	8.1
zk31	8.26
zk32	10.34
zk33	8.49
zk34	6.2
zk35	7.84
zk36	8.92
zk37	17.67
zk38	9
zk39	45.24
zk40	6.53
zk41	18.48
zk42	22.96
zk43	6.83
zk44	10.93
zk45	11.44
zk46	17.37
zk47	7.37
zk48	8.93
zk49	10.1
zk50	10.49
zk51	6.5
zk52	12.99
zk53	10.86
zk54	7.91
zk55	14.25
zk56	8.59
zk57	8.55
zk58	18.65
zk59	8.99
zk60	13.68
zk61	6.41
zk62	6.8
zk63	6.19
zk64	11.02
zk65	6.79
zk66	5.84
zk67	6.93
zk69	10.18
zk70	9.13
zk71	18.09
zk72	8.37
zk73	9.67
zk74	7.69
zk75	15.58
zk76	13.67
zk77	7.2
zk78	7.59
zk79	9.34
zk80	11.44
zk81	9.34
zk83	12.01
zk84	9.04
zk85	8.25
zk86	7.29
zk87	8.88
zk89	6.34
zk90	8.99
zk91	12.69
zk92	8.96
zk93	9.99
zk94	9.18
zk96	14.22
zk97	9.14
zk98	8.31
zk99	11.24
zk100	8.68
zk101	6.45
zk102	7.45
zk103	9.74
zk104	8.75
zk105	12.42
zk106	17.73
zk108	13.92
zk109	12.17
zk110	8.07
zk111	17.94
zk112	15.48
zk113	15.69
zk114	10.03
zk115	7.9
zk116	7.76
zk117	10.47
zk118	11.92
zk119	8.41
zk122	10.6
zk123	9.35
zk125	34.64
zk126	16.73
zk127	46.71
zk128	9.73
zk129	10.39
zk130	11.44
zk131	10.02
zk132	9.48
zk134	6.23
zk135	8.38
zk136	12.77
zk137	4.99
zk138	6.93
zk139	10.08
zk140	6.26
zk141	12.74
zk142	7.56
zk143	6.92
zk144	9.58
zk145	10.22
zk146	8.78
zk147	12.37
zk148	10.06
zk150	10.82
zk151	8.41
zk152	4.62
zk155	7.26
zk156	1.83
zk157	8.8
zk158	6.08
zk159	6.21
zk160	6.18
zk161	6.76
zk163	6.16
zk164	6.76
zk165	11.74
zk166	5.85
zk167	6.84
zk168	8.84
zk169	8.76
zk170	10.33
zk171	10.99
zk172	7.85
zk173	7.1
zk174	11.66
zk175	8.02
zk176	9.88
zk177	11.43
zk178	16.01
zk179	5.16
zk180	9.23
zk181	5.41
zk182	4.63
zk183	8.64
zk184	8.58
zk185	8.83
zk186	8.75
zk187	6.43
zk188	8.76
zk189	7.98
zk190	6.15
zk191	6.16
zk192	5.81
zk193	6.25
zk194	6.24
zk195	8.33
zk196	0.2
zk197	8.15
zk198	6.22
zk199	1.33
zk200	6.01
zk201	5.04
zk202	6.53
zk203	4.36
zk204	5.01
zk205	5.19
zk206	3.13
Controls
380	5.98
721	7.61
1337	11.79
1338	7.73
1419	5.08
1848	4.34
2206	6.47
2219	5.16
2225	0.14
2290	27.86
2293	14
2300	27.71
2306	47.41
2355	62.8
2586	98.54
2595	38.02
2604	34.07
2617	67.8
2618	110.83
2619	152.82
2625	14.65
2636	101.71
2719	87.02
2721	12.41
2722	41.42
4082	79.83
4407	6.56
4930	62.86
5158	21.8
5438	20.7
5439	8.09
6214	48.27
6250	40.41
6321	9.51
6404	12.23
6532	123.2
6574	81.43
6662	51.28
6685	29.85
6845	40.77
6879	47.18
6896	53.54
6997	42.86
7097	4.45
7161	37.21
7177	11.68
7251	31.96
7252	27.84
7257	56.32
7259	61.41
7267	36.38
7273	28.85
7399	24.23
7400	43.62
7407	12.85
7414	30.99
7438	80.16
7452	27.88
7454	6.53
7468	49.54
7485	31.26
7489	95.56
7529	59.28
7556	68.19
7570	105.2
7575	93.22
7746	114.61
7801	91.39
7806	115.08
7809	107.55
7810	83.55
7976	109.61
8565	11.51
8592	4.56
8593	9.47
8667	3.23
8668	13.09
8687	22.48
8688	24.54
8697	6.38
8726	9.25
8727	8.26
8728	6.91
8729	16.81
8730	18.23
8731	10.59
8733	8.58
8734	2.31
8735	3.53
8760	9.97
8761	16.43
8780	6.23
8781	7.41
8784	15.58
8785	4.73
8789	6.92
8790	16.15
8800	7.92
8801	12.81
8802	5.05
8806	18.19
