# Supplementary material for: Decreased Integrity, Content, and Increased Transcript Level of Mitochondrial DNA Are Associated with Keratoconus
Source: PLoS One. 2016 Oct 26;11(10):e0165580. doi: 10.1371/journal.pone.0165580 (PMC5081165; doi:10.1371/journal.pone.0165580)
Supplement: S2 Table — (XLS) [file pone.0165580.s002.xls]

## Sheet: Sheet1
Table S2 Expression of genes involved in mtDNA replication and transcription in corneal samples of the patients and controls
Samples	POLG	TFAM	ND6	ND1	COX1	TFB2M	POLRMT
Cases
zk134	3.85839	9.00671	0.0559391	0.096455	0.184284	0.35824	0.505576
zk137	-	-	0.472046	0.693515	0.938221	0.699793	1.49796
zk14	2.02651	0.180241	0.00765172	0.108217	0.372936	-	0.208772
zk140	0.971307	0.654289	0.511923	0.729005	0.948027	1.58447	2.19466
zk152	0.808321	0.925946	0.153467	0.294839	0.337744	0.41094	0.798852
zk156	-	1	1	1	1	1	1
zk158	1	-	0.761017	1.07923	1.03311	1.11729	1.84165
zk159	0.564482	0.790041	0.544499	0.645281	0.632002	0.722966	1.30224
zk16	0.161432	1.42405	0.102949	0.489032	0.735603	0.582367	0.926588
zk160	0.585199	0.624165	0.419575	0.63244	0.806083	1.37364	1.02385
zk163	1.05482	1.08073	0.593368	0.630252	0.855002	0.980779	1.84421
zk166	0.696888	-	0.307786	0.603322	0.710054	1.23971	2.62079
zk179	0.623733	3.38698	0.0191038	0.0940779	0.12896	0.0766272	0.0987552
zk181	1.15589	-	1.46409	2.20076	3.03564	1.88426	1.44393
zk182	0.925946	10.4831	0.323088	1.53688	0.964598	1.33886	1.09429
zk190	0.951978	20.9663	0.0379436	1.43296	1.58337	-	1.32869
zk191	0.952638	0.630252	0.810565	1.91587	2.27363	1.66555	1.31403
zk192	0.778625	4.99332	0.115824	0.184411	0.327145	0.946714	0.41466
zk193	1.73869	3.13399	1.29864	2.02792	2.16295	0.73255	1.31768
zk194	0.925946	5.65685	0.574349	1.57026	0.918913	0.0629347	0.678302
zk196	1.07848	5.6962	0.181747	0.264071	0.391749	2.10526	1.13288
zk198	0.219	8	0.408951	0.517991	0.871758	1.28877	1.3566
zk199	-	1.05702	10.0561	10.1753	7.71679	2.34892	0.926588
zk200	0.999307	2.36199	0.521233	0.454074	0.51086	2.805	2
zk201	1.1479	1.11419	1.24833	1.49485	1.38127	2.07197	-
zk203	0.834509	0.438303	1.26576	2.04061	1.48968	2.18556	1.39474
zk204	0.531816	1.36699	0.737135	1.57899	1.72071	1.19748	1.87905
zk205	-	-	-	1.91587	2.10526	1.64148	1.89212
zk206	0.577943	0.189465	0.742262	0.587638	0.924023	2.04061	1.58008
zk22	0.691595	0.0560167	0.263888	0.732043	0.924023	1.31768	1.46206
zk24	0.984866	0.299785	0.294431	0.936921	1.29325	1.52414	1.34537
zk27	0.840896	0.969962	0.156258	0.2772	0.812252	0.549808	0.515127
zk28	-	-	0.00442533	0.25543	0.400535	-	0.147624
zk34	1.21419	0.836826	0.176532	0.694959	0.907519	0.848508	1.15109
zk05	0.389582	0.595428	1.13131	1.28432	1.46003	1.16312	1.37936
zk63	3.66293	1.49381	0.0232923	0.226408	0.607097	0.125957	0.523042
zk66	0.843231	1.3632	0.00962498	0.0485966	0.143388	0.0502407	0.0734039
Controls
2306	1.17772	4.10107	0.0669394	0.0999257	0.168171	0.247243	0.314036
2355	1.68063	3.06524	0.198471	0.275476	0.477311	0.215536	0.462011
2586	-	2.65737	0.339151	0.463294	0.79996	0.488016	0.554785
2595	1.13288	1.12117	0.32511	0.46684	0.57995	0.847332	0.50874
2617	0.420448	4.52212	0.0616395	0.0751543	0.161097	0.187895	0.174464
2618	0.0251901	0.373712	0.059954	0.0818428	0.137929	0.753145	0.517632
2619	0.654743	4.28709	0.0257372	0.0475635	0.0986184	0.0459752	0.204476
2636	-	-	-	1.88296	1.73147	0.676893	-
2719	0.945402	2.31338	0.0629347	0.09855	0.134344	0.0922057	0.128514
2722	1.35754	4.37111	0.084553	0.118832	0.177513	0.170164	0.314471
4082	0.65022	9.71356	0.0033771	0.15822	0.23229	0.141121	0.127627
4930	0.416965	4.88379	0.581157	0.858565	0.584794	0.472374	0.765779
6214	0.924022	4.7207	0.239982	0.280292	0.436181	0.367547	0.528143
6250	0.133601	0.621575	0.067968	0.119908	0.173019	0.204901	0.183265
6532	-	7.51618	0.0144779	0.317538	0.32019	0.104748	0.205898
6574	0.241317	5.65685	0.017579	0.0397197	0.0535489	0.0792745	0.151774
6662	0.303338	2.9302	0.0499282	0.0668467	0.161544	0.0915054	0.165396
6845	-	4.78328	0.371903	0.637722	1.04972	0.617281	0.667574
6879	0.957271	2.71509	0.122089	0.155394	0.254546	0.275285	0.578745
6896	0.0545983	0.206183	0.0436462	0.066247	0.0708052	0.139371	0.232774
6997	1.76663	0.815072	0.455967	0.871758	1.58337	1.16716	1.11806
7161	0.338916	-	0.461052	1.29954	2.01531	0.917004	1.07103
7257	0.965936	5.14083	0.61005	0.846159	1.2492	1.2544	1.27899
7258	0.35824	6.9163	0.0160643	0.0935577	0.165511	0.089871	0.0698304
7259	1.24057	4.17275	1.00139	1.45095	2.41329	2.1155	1.20497
7267	0.675487	5.828	0.414372	0.743291	1.11729	1.14631	0.389312
7400	1.61217	7.72749	0.406126	0.49039	0.924663	0.786762	1.46409
7438	1.8908	2.2974	0.168404	0.379718	0.45882	0.544121	0.496546
7468	0.126657	24.2515	0.00843147	0.417255	0.463615	1.12896	1.69349
7489	3.07162	4.37717	0.162668	0.277008	0.578344	0.304181	1.25701
7556	2.3933	16.5642	0.047039	0.258637	0.393654	0.389582	1.21419
7575	1.30949	0.0165159	0.0708052	0.770571	0.511569	1.06659	1.20581
7746	0.566049	1.33793	0.14161	0.35233	0.339622	0.399703	0.275476
7801	1.08598	11.1579	0.0915054	0.194656	0.32421	0.182757	0.840896
7806	0.659297	9.44794	0.521233	0.635075	0.790589	0.706127	1.07923
7809	0.925946	55.7152	0.076415	0.640824	0.949342	0.586011	-
7810	1.27368	11.3924	0.125	-	0.455967	0.448755	0.97942
Note. "-", no data.
