# Supplementary material for: Decreased Integrity, Content, and Increased Transcript Level of Mitochondrial DNA Are Associated with Keratoconus
Source: PLoS One. 2016 Oct 26;11(10):e0165580. doi: 10.1371/journal.pone.0165580 (PMC5081165; doi:10.1371/journal.pone.0165580)
Supplement: S3 Table — (XLS) [file pone.0165580.s003.xls]

## Sheet: Sheet1
Table S3 Smaller-sized mtDNA bands in 193 KC corneas and 101 normal corneas
Samples	Smaller-sized mtDNA bands (<16.2 kb and >1 kb)
Cases
ZK1	6
ZK2	3
ZK3	4
ZK4	4
ZK5	7
ZK6	5
ZK7	5
ZK8	4
ZK9	5
ZK10	7
ZK11	3
ZK12	5
ZK13	4
ZK14	6
ZK15	4
ZK16	3
ZK17	3
ZK18	3
ZK19	3
ZK20	6
ZK21	5
ZK22	6
ZK23	4
ZK24	4
ZK25	1
ZK26	4
ZK27	5
ZK28	0
ZK29	2
ZK30	7
ZK31	5
ZK32	5
ZK33	6
ZK34	6
ZK35	4
ZK36	10
ZK37	1
ZK38	3
ZK39	1
ZK40	6
ZK41	5
ZK42	6
ZK43	4
ZK44	6
ZK45	5
ZK46	5
ZK47	1
ZK48	6
ZK49	4
ZK50	3
ZK51	4
ZK52	6
ZK53	3
ZK54	5
ZK55	8
ZK56	4
ZK57	3
ZK58	2
ZK59	2
ZK60	2
ZK61	3
ZK62	1
ZK63	0
ZK64	2
ZK65	3
ZK66	2
ZK67	2
ZK69	2
ZK70	7
ZK71	3
ZK72	3
ZK73	5
ZK74	4
ZK75	6
ZK76	5
ZK77	6
ZK78	0
ZK79	5
ZK80	5
ZK81	6
ZK83	5
ZK84	5
ZK85	4
ZK86	4
ZK87	8
ZK89	10
ZK90	5
ZK91	7
ZK92	4
ZK93	7
ZK94	3
ZK96	9
ZK97	1
ZK98	4
ZK99	2
ZK100	9
ZK101	7
ZK102	4
ZK103	7
ZK104	3
ZK105	4
ZK106	1
ZK108	1
ZK109	2
ZK110	1
ZK111	2
ZK112	6
ZK113	3
ZK114	-
ZK115	-
ZK116	2
ZK117	-
ZK118	6
ZK119	3
ZK122	7
ZK123	6
ZK125	-
ZK126	2
ZK127	2
ZK128	1
ZK129	5
ZK130	5
ZK131	6
ZK132	7
ZK134	3
ZK135	7
ZK136	6
ZK137	0
ZK138	9
ZK139	3
ZK140	9
ZK141	0
ZK142	1
ZK143	4
ZK144	5
ZK145	0
ZK146	3
ZK147	4
ZK148	2
ZK150	0
ZK151	4
ZK152	6
ZK155	5
ZK156	8
ZK157	5
ZK158	2
ZK159	5
ZK160	5
ZK161	9
ZK163	8
ZK164	11
ZK165	2
ZK166	10
ZK167	7
ZK168	6
ZK169	5
ZK170	8
ZK171	7
ZK172	5
ZK173	7
ZK174	4
ZK175	4
ZK176	7
ZK177	10
ZK178	5
ZK179	7
ZK180	4
ZK181	7
ZK182	5
ZK183	3
ZK184	7
ZK185	12
ZK186	10
ZK187	9
ZK188	5
ZK189	5
ZK190	4
ZK191	5
ZK192	5
ZK193	8
ZK194	4
ZK195	5
ZK196	4
ZK197	6
ZK198	2
ZK199	6
ZK200	3
ZK201	7
ZK202	6
ZK203	2
ZK204	7
ZK205	8
ZK206	-
Controls
380	2
721	2
1337	3
1338	1
1419	2
1848	8
2206	2
2219	2
2225	1
2290	1
2293	1
2300	3
2306	1
2355	1
2586	1
2595	0
2604	8
2617	2
2618	2
2619	2
2625	2
2636	4
2719	2
2721	2
2722	4
4082	5
4407	5
4930	3
5158	2
5438	2
5439	2
6214	2
6250	4
6321	8
6404	6
6532	1
6574	1
6662	3
6685	0
6845	1
6879	2
6896	1
6997	2
7097	2
7161	5
7177	3
7251	2
7252	3
7257	2
7259	5
7267	3
7273	2
7399	2
7400	2
7407	2
7414	2
7438	3
7452	1
7454	8
7468	2
7485	1
7489	1
7529	0
7556	3
7570	3
7575	4
7746	3
7801	3
7806	2
7809	3
7810	2
7976	2
8565	6
8592	1
8593	1
8667	1
8668	0
8687	3
8688	2
8697	0
8726	1
8727	4
8728	1
8729	4
8730	5
8731	2
8733	5
8734	5
8735	7
8760	2
8761	3
8780	2
8781	3
8784	3
8785	0
8789	2
8790	3
8800	7
8801	3
8802	3
8806	2
Note. "-", no data.
